# Supplementary material for: Spark Plasma Sintering of LiFePO4: AC Field Suppressing Lithium Migration
Source: Materials (Basel). 2021 May 25;14(11):2826. doi: 10.3390/ma14112826 (PMC8198947; doi:10.3390/ma14112826)
Supplement: Supplementary file 1 [file materials-14-02826-s001.zip]

Archive with 1 entries (1 files):
- materials-1211510-supplementary.pdf
